# Supplementary material for: The rate and fate of N2 and C fixation by marine diatom-diazotroph symbioses
Source: ISME J. 2021 Aug 24;16(2):477–87. doi: 10.1038/s41396-021-01086-7 (PMC8776783; doi:10.1038/s41396-021-01086-7)
Supplement: Supplementary file 4 — Supplementary Table 1 [file 41396_2021_1086_MOESM4_ESM.xlsx]

## Sheet: Suppl Table 1
Suppl. Table 1. Summary of cell densities and bulk N2 and C fixation rates in 2010 and 2011 expeditions in the western tropical north Atlantic.
In 2010 single replicates were run for bulk activity, while in 2011, rates reported as mean uptake of triplicate bottles ± standard deviation
The following applies: ns, not sampled; nd, not detected; od, over detection limit; nm, not measured; night designates incubation which began at night
station	depth	longitude	latitude	temperature (C)	salinity (PSU)	N2 fixation rate* (nmols N L-1 h-1)	C fixation rate* (nmols C L-1 h-1)	Richelia in H. hauckii (heterocysts L-1)	Richelia in H. membranaceus (heterocysts L-1)	Richelia in R. clevei (heterocysts L-1)
2010
2	4	54.511 W	10.29 N	28.8	32.0	1.64	123	3.44 x 105	0	0
	11			28.8	32.0	1.40	224	3.39 x 105	0	16.9
	21			28.7	32.8	2.17	346	7.66 x 105	0	0
	49			28.2	35.9	0.26	81.1	1.54 x 103	0	0
	80			26.7	36.1	0.02	28.0	ns	ns	ns
4	4	51.4977 W	5.938 N	29.0	22.5	0.04	173	0	0	0
	8			28.8	32.7	0.03	177	ns	ns	ns
	21			28.9	35.8	0.02	30.6	0	0	1.46
	41			28.6	36.1	0.01	14.6	0	14.4	0.75
	73			26.3	36.3	0.01	2.77	ns	ns	ns
	102			25.1	36.5	0.01	bd	0	0	0
5	4	49.979 W	6.813 N	28.7	35.2	0.01	31.5	66.4	0	29.4
	11			28.7	35.2	0.01	32.7	38.8	0	18.6
	21			28.7	35.3	0.02	33.1	58.4	86.3	34.3
	50			28.6	35.8	0.02	27.6	11.4	31.3	19.9
	69			28.0	36.1	bd	bd	0	2.54	27.9
	101			27.1	36.3	1.95 x10-3	8.42	0	0	0
9	4	50.89 W	6.151 N	29.4	33.2	0.05	244	5.26 x 102	0	0
	11			29.4	33.2	0.19	173	2.24 x 102	0	0
	16			29.4	33.9	0.01	21.3	0	0	0
	31			29.1	36.0	0.02	109	0	0	0
10	2	51.353 W	4.871 N	29.4	22.0	0.41	4.11 x 103	1.46 x 102	0	0
	6			29.4	22.5	0.23	od	ns	ns	ns
	11			28.2	36.2	0.03	6.27 x 102	8.52 x 102	1.89 x 102	34.1
	19			26.7	36.2	0.02	2.80 x 102	0	0	0
	35			25.9	36.3	0.02	51.6	0	0	0
25	3	56.425 W	11.319 N	29.3	32.3	0.35	2.02 x 102	8.82 x 104	0	2.24
	10			29.2	32.3	0.36	1.35 x 102	2.05 x 105	0	4.74
	16			29.1	33.5	0.34	1.03 x 102	1.89 x 105	0	1.26
	30			28.6	35.5	0.01	13.1	3.77 x 105	0	0
2011
13	7	50.851 W	8.218 N	28.31	35.16	9.65 x 10-3 ± 2.76 x 10-3	66.6 ± 9.03	0	0	0
	40			27.48	36.0	7.77 x 10-3 ± 1.11 x 10-3	39.3 ± 8.57	0	0	0
	7 (night)					0.06 ± 0.02	2.05 ± 0.28	ns	ns	ns
	40 (night)					0.05 ± 0.02	1.21 ± 0.23	ns	ns	ns
19	1	45.960 W	6.776 N	29.6	31.5	0.06 ± 7.88 x 10-3	19.2 ± 1.07	16.1	24.4	2.53
	10			29.6	31.5	0.32 ± 1.40 x 10-1	30.6 ± 2.98	0	48.7	0.81
	26			29.6	32.2	0.17 ± 5.45 x 10-1	23.1 ± 6.41	0	12.8	4.97
	40			28.6	36.0	0.01 ± 1.93 x 10-3	4.69 ± 1.63	0	3.59	0
	65			26.3	36.4	0.01 ± 1.46 x 10-3	0.53 ± 0.26	0	0	0
24	3	46.993 W	9.447 N	30.0	34.1	0.18 ± 4.60 x 10-2	17.2 ± 3.43	ns	ns	ns
	10			29.7	34.1	0.74 ± 2.36 x 10-1	32.5 ± 1.70	ns	ns	ns
	25			29.4	35.8	0.06 ± 6.94 x 10-3	17.8 ± 3.78	ns	ns	ns
	40			28.5	36.1	0.09 ± 7.13 x 10-2	nm	ns	ns	ns
29	2	50.404 W	9.52 N	29.4	32.3	0.11 ± 5.43 x 10-2	33.1 ± 14.9	20.9	19.3	0
	25			29.2	35.5	0.63 ± 2.16 x 10-1	38.6 ± 4.48	0	4.44	0.74
	40			27.9	36.0	0.71 ± 4.28 x 10-1	98.1 ± 6.32	0	0	0
	50			27.6	36.0	0.03 ± 1.65 x 10-2	3.07 ± 1.76	0	0	0
