# Supplementary material for: The rate and fate of N2 and C fixation by marine diatom-diazotroph symbioses
Source: ISME J. 2021 Aug 24;16(2):477–87. doi: 10.1038/s41396-021-01086-7 (PMC8776783; doi:10.1038/s41396-021-01086-7)
Supplement: Supplementary file 5 — Supplementary Table 2 [file 41396_2021_1086_MOESM5_ESM.xlsx]

## Sheet: Sheet1
Suppl. Table 2. Summary of nanoSIMS analyses, cell dimensions (as biovolume, BioV) and estimates of N2 and C fixation rates and growth rates of individual symbiotic Hemiaulus spp
and R. clevei collected from expeditions to the western tropical north Atlantic. The Atom% 13C and Atom% 15N are based on the number (n) of regions of interest (ROIs). The depth
and the photosynthetically active radiation (PAR) measured at the time of sampling is provided.
Station	Host	Depth (m)	PAR (mE m-2 s-1)	ROI (n)	bioV (mm3 x 102)	Atom % 13C	C fixation rate (fmols C cell-1 h-1)	C-based growth rate (div d-1)	Atom % 15N	N2 fixation rate (fmols N cell-1 h-1)	N-based growth rate (div d-1)
2010
2	H hauckii	4	93.8	5	9.94	1.1731	22.2	0.29	0.6784	3.58	0.15
	H hauckii	4	93.8	5	4.96	1.0957	2.74	0.05	0.4933	0.86	0.06
	H hauckii	4	93.8	6	6.29	1.2321	25.2	0.32	0.7139	2.82	0.17
	H hauckii	4	93.8	7	8.33	0.9916	not active	not active	0.6460	2.81	0.13
	H hauckii	11	22.7	11	2.32	1.2124	11.4	0.45	0.5187	0.65	0.08
	H hauckii	11	22.7	9	4.78	1.2303	22.3	0.51	0.4837	0.86	0.06
	H hauckii	11	22.7	3	10.6	1.1073	8.43	0.1	0.5231	0.65	0.08
	H hauckii	21	3.58	9	3.29	1.2006	13.6	0.29	0.4793	0.62	0.06
	H hauckii	21	3.58	7	2.13	1.1777	8.01	0.22	0.4444	0.31	0.04
	H hauckii	21	3.58	7	3.68	1.1996	14.7	0.27	0.4212	0.33	0.03
	H hauckii	21	3.58	8	5.20	1.2624	28.8	0.42	0.4433	0.60	0.04
	H hauckii	21	3.58	6	6.00	1.1457	12.1	0.16	0.4644	0.86	0.05
19	H hauckii	2	236	9	8.72	1.3226	54.8	0.77	0.7495	4.29	0.2
	H hauckii	2	236	13	7.47	1.2924	42.7	0.68	0.7799	4.12	0.21
	H hauckii	2	236	10	5.82	1.2054	21.2	0.4	0.7438	3.11	0.19
	H hauckii	2	236	5	2.37	1.2773	16.7	0.62	0.6717	1.27	0.16
	H membranaceus	2	236	13	15.9	1.0835	2.90	not active	0.6405	4.85	0.14
	R clevei	2	236	6	9.90	1.2043	29.2	0.37	0.7503	4.40	0.18
	R clevei	21	20.3	4	73.6	1.2344	164.8	0.46	0.4447	4.14	0.04
	H hauckii	21	20.3	14	10.9	1.0547	not active	not active	0.4087	0.57	0.02
	H hauckii	21	20.3	6	14.0	1.1167	13.1	0.13	0.4737	1.73	0.06
	H hauckii	21	20.3	5	7.69	1.1641	17.9	0.28	0.3997	0.35	0.02
	H hauckii	21	20.3	5	7.41	1.1797	20.4	0.31	0.4555	0.89	0.05
	H hauckii	21	20.3	5	10.1	1.1154	9.97	0.13	0.3925	0.34	0.01
	H hauckii	36	8.82	10	10.3	1.2418	41.7	0.52	0.4250	0.75	0.03
	H hauckii	36	8.82	17	11.9	1.1920	32.8	0.37	0.4604	1.35	0.05
	H hauckii	36	8.82	6	10.7	1.2812	53.3	0.65	0.5162	1.97	0.08
	H hauckii	36	8.82	5	7.65	1.3739	59.8	0.92	0.5334	1.70	0.09
25	H hauckii	11	15.7	8	4.50	1.1367	8.24	0.19	0.3799	0.10	0.01
	H hauckii	11	15.7	14	7.17	1.2296	29.4	0.46	0.3959	0.29	0.02
	H hauckii	11	15.7	15	3.90	1.1762	10.2	0.31	0.4291	0.32	0.03
	H hauckii	11	15.7	13	2.78	1.2250	13.9	0.46	0.3870	0.10	0.01
	H hauckii	16	4.68	5	6.06	1.2843	35.1	0.65	0.4071	0.35	0.02
	H hauckii	16	4.68	3	7.70	1.1714	19.4	0.31	0.3909	0.26	0.01
2011
29	H membranaceus	2	455	19	55.3	2.0095	675	3.5	1.0131	28.4	0.40
	H membranaceus	2	455	16	62.4	1.8969	650	3.06	0.8916	25.2	0.32
	H membranaceus	2	455	19	68.2	1.8847	685	3.03	0.9107	28.0	0.34
	H membranaceus	25	24.1	22	33.2	1.5388	222	1.68	0.9968	18.3	0.38
	H membranaceus	25	24.1	8	28.2	1.5943	219	1.90	0.8580	12.6	0.30
