# Supplementary material for: The rate and fate of N2 and C fixation by marine diatom-diazotroph symbioses
Source: ISME J. 2021 Aug 24;16(2):477–87. doi: 10.1038/s41396-021-01086-7 (PMC8776783; doi:10.1038/s41396-021-01086-7)
Supplement: Supplementary file 6 — Supplementary Table 3 [file 41396_2021_1086_MOESM6_ESM.xlsx]

## Sheet: Sheet1
Suppl. Table 3. Summary of SIMS analyses of H. membranaceus cells incubated with and without (control) cycloheximide treatments.
The Atom% 13C and Atom% 15N are based on the number (n) of regions of interest (ROIs).
cell type	ROI (n)	bioV (mm3 x 102)	Atom % 13C	C fixation rate (fmols C cell-1 h-1)	C-based growth rate (div d-1)	Atom % 15N	N2 fixation rate (fmols N cell-1 h-1)	N-based growth rate (div d-1)
control
H membranaceus	9	75.6	1.4972	386.4	0.60	1.4768		0.54
vegetative cell	1	0.35	1.3612	4.45	0.59	1.0097		0.51
heterocyst	1	0.75	1.4875			1.4098	1.76
vegetative cell	1	0.12	1.5651	3.41	0.66	1.5844
heterocyst	1	1.01	1.5360			1.5941	2.60	0.60
H membranaceus	6	20.9	1.4272	121.7	0.50	0.9111		0.26
vegetative cell	1	0.61	1.3928	7.54	0.72	0.9194		0.47
heterocyst	1	1.18	1.5778			1.3342	2.30
H membranaceus	5	35.8	1.6618	304.8	0.84	1.6381		0.62
vegetative cell	1	0.42	1.7901	12.7	1.12	1.9232		0.79
heterocyst	1	1.21	1.8618			1.9991	3.94
H membranaceus	6	25.1	1.4335	142.2	0.51	0.9707		0.29
vegetative cell	1	1.34	1.5292	19.6	0.82	1.0314		0.50
heterocyst	2	1.08	1.6497			1.4025	2.30
cycloheximide
H membranaceus	5	31.24	1.2638	88.4	0.27	0.5757		0.10
vegetative cell	1	0.17	1.3028	2.05	0.37	0.7267		0.28
heterocyst	1	0.56	1.3320			0.9332	0.77
vegetative cell	1	0.08	1.2736	1.07	0.45	0.7562		0.19
heterocyst	1	0.29	1.3904			0.7503	0.32
H membranaceus	3	23.58	1.2671	72.6	0.27	0.5579		0.09
vegetative cell	1	0.20	1.2443	1.70	0.37	0.7828		0.25
heterocyst	1	0.52	1.3320			0.8851	0.67
vegetative cell	1	0.17	1.4875	3.69	0.37	1.0685		0.21
heterocyst	1	0.36	1.3320			0.7917	0.41
