# Supplementary material for: The rate and fate of N2 and C fixation by marine diatom-diazotroph symbioses
Source: ISME J. 2021 Aug 24;16(2):477–87. doi: 10.1038/s41396-021-01086-7 (PMC8776783; doi:10.1038/s41396-021-01086-7)
Supplement: Supplementary file 7 — Supplementary Table 4 [file 41396_2021_1086_MOESM7_ESM.xlsx]

## Sheet: Sheet1
Suppl. Table 4. Summary of values for H. hauckii and H. membranaceus dimensions. The mean sinking velocity standard deviations for cells
having a range of form resistance factors and cell densities (2500-3300 kg m-3, including frustule and cytoplasms) are included. The range is shown in Figure 5
parameter	H. hauckii	H. membranaceus		note	reference
Height girdle (Hg)	5-9	5-9		assume no thicker than range in the cell diameter of R.intracellularis
Thickness of gridle (Tg)	0.1-0.5	0.1-0.5			74
radius (R) mm	3-15	17-30		from reported microscopy measures of wild populations	22
Valve height (Hv) mm	1-3	5-9			74
Valve thickness (Tv) mm	0.05-2.32	0.05-2.32
sinking velocity, m d-1 (⨚=3)	5.6 ± 3.9	25.1 ± 10.9
sinking velocity, m d-1 (⨚=1.5)	1.2 ± 0.8	5.03 ± 2.2
